# Supplementary material for: High Disease Burden and Oral Corticosteroid Use in Patients with Hypereosinophilic Syndrome and Eosinophilic Granulomatosis with Polyangiitis: Country-Level Insights into Real-World Management in Europe
Source: J Clin Med. 2025 Jun 17;14(12):4309. doi: 10.3390/jcm14124309 (PMC12194356; doi:10.3390/jcm14124309)
Supplement: Supplementary file 1 [file jcm-14-04309-s001.zip]

Archive with 1 entries (1 files):
- jcm-3598360-supplementary.pdf
